# Supplementary material for: Isolation, Identification, and Characteristics of Aeromonas salmonicida subsp. masoucida from Diseased Starry Flounder (Platichthys stellatus)
Source: Pathogens. 2025 Mar 5;14(3):257. doi: 10.3390/pathogens14030257 (PMC11945087; doi:10.3390/pathogens14030257)
Supplement: Supplementary file 1 [file pathogens-14-00257-s001.zip › Table S1.xlsx]

## Sheet: Sheet1
Table S1. The bacterial strains collected from diseased starry flounder.
		Tissue
		Eyes	Jaw	Kidney	Spleen
Farm_A	A1	A. salmonicida subsp. masoucida	A. salmonicida subsp. masoucida	A. salmonicida subsp. masoucida (ASM1)	A. salmonicida subsp. masoucida
	A2	A. salmonicida subsp. masoucida	A. salmonicida subsp. masoucida	Streptococcus parauberis	ND
	A3	ND	A. salmonicida subsp. masoucida	ND	A. salmonicida subsp. masoucida
	A4	ND	ND	Streptococcus parauberis	ND
	A5	ND	A. salmonicida subsp. masoucida	ND	A. salmonicida subsp. masoucida
Farm_B	B1	ND	A. salmonicida subsp. masoucida	Streptococcus parauberis	ND
	B2	A. salmonicida subsp. masoucida	A. salmonicida subsp. masoucida	A. salmonicida subsp. masoucida	A. salmonicida subsp. masoucida (ASM2)
	B3	A. salmonicida subsp. masoucida	ND	A. salmonicida subsp. masoucida	ND
	B4	ND	A. salmonicida subsp. masoucida	Streptococcus parauberis	A. salmonicida subsp. masoucida
	B5	ND	A. salmonicida subsp. masoucida	A. salmonicida subsp. masoucida	A. salmonicida subsp. masoucida
Farm_C	C1	A. salmonicida subsp. masoucida	ND	Vibrio scophthalmi	A. salmonicida subsp. masoucida
	C2	A. salmonicida subsp. masoucida	A. salmonicida subsp. masoucida (ASM3)	A. salmonicida subsp. masoucida	A. salmonicida subsp. masoucida
	C3	ND	A. salmonicida subsp. masoucida	ND	ND
	C4	A. salmonicida subsp. masoucida	ND	Vibrio scophthalmi	Vibrio scophthalmi
	C5	A. salmonicida subsp. masoucida	A. salmonicida subsp. masoucida	A. salmonicida subsp. masoucida	A. salmonicida subsp. masoucida
